# Supplementary material for: Experimental severe malaria is resolved by targeting newly-identified monocyte subsets using immune-modifying particles combined with artesunate
Source: Commun Biol. 2018 Dec 13;1:227. doi: 10.1038/s42003-018-0216-2 (PMC6292940; doi:10.1038/s42003-018-0216-2)
Supplement: Supplementary file 2 — Source Data [file 42003_2018_216_MOESM2_ESM.xlsx]

## Sheet: Figure 1
Figure 1A
	mock-infected									PbA-infected
CD11b+ cells	77400	87300	73700	134000	234000	92400	112000	143000	198000	944000	716000	1460000	1250000	655000	510000	1140000
CD8+ T cells	2530	2940	1860	1590	2960	762	5240	5280	3920	263000	118000	172000	174000	78400	61800	215000
CD4+ T cells	4170	4700	2480	1840	5290	1270	1280	726	3980	26700	12000	27600	34500	7530	6330	16300
NK cells	8.68	14.1	0	25500	24200	7660	0	0	0	5.98	0	54700	49900	2520	275	462
Neutrophils	4400	4390	6440	9300	5350	2210	5040	7640	15600	24800	5540	7600	6050	7750	6840	10400
B cells	2740	6070	2540	11700	11900	3730	1340	2180	3220	8410	2250	15200	15000	6090	6600	10100
DC	130	141	67.5	87.9	210	86.3				2740	2290	3040	2100
Figure 1D	mock-infected									PbA-infected
Ly6Clo microglia	67900	77700	65700	110000	199000	71100	67400	30600	112000	44600	34600	61900	68500	428000	67300	187000
Ly6Chi/int monocytes	4870	4760	4410	3840	5370	6140	6830	14600	11500	228000	113000	168000	142000	46400	109000	266000
Ly6Clo monocytes	2370	2890	1870	20500	30000	16200	30900	91700	63600	668000	565000	1190000	1010000	147000	322000	636000
Figure 1E	Ly6Clo					Ly6Cint					Ly6Chi
0h	0	0	0	0	0	0	0	0	0	0	100	100	100	100	100
12h	9.09	4.44	13.4	5.65	1.85	63.6	49.2	49.3	56.5	55.6	22.7	37	41.5	31.3	32.2
24h	15.4	33.3	23.1	23.7	17.3	61.5	66.7	69.2	71.1	74.7	15.4	4.08	4.2	5.26	6.67

## Sheet: Figure 2
Figure 2A	mock							PbA
CD4+ T cells	917000	900000	529000	1170000	356000	418000	456000	1280000	913000	1420000	1590000	473000	982000
CD8+ T cells	423000	393000	209000	506000	175000	214000	222000	2200000	2010000	2440000	2660000	1520000	3030000
CD11b+	671000	620000	338000	841000	260000	327000	292000	2430000	2780000	3090000	3980000	2030000	2680000
Ly6G+ PMN	1420	1490	876	3370	136000	152000	144000	13000	5390	7830	8930	276000	264000
Figure 2B	mock							PbA
Ly6Chi monocytes	46900	40800	20100	42600	7700	7635.18	9107.79	28600	43800	29800	46400	53920.6	85013.6
Ly6Clo monocytes	117000	109000	78000	187000	19800	20168.4	18887.9	1290000	1500000	1420000	1860000	1.19606e+06	1.22981e+06
CD11b+ DC	13400	19000	8390	25300	14167.6	13525.6	15590.5	48500	216000	96200	110000	5686.18	21129.6
Interstitial macrophaegs	39600	46900	21400	57100	125446	150623	134296	887000	926000	1390000	1740000	686262	1.11426e+06
Alveolar macrophages	454000	405000	211000	529000	93100	134936	114608	184000	90600	155000	225000	84802.4	234406
Figure 2D	Ly6Clo				Ly6Cint				Ly6Chi
0h	0	0	0		0	0	0		100	100	100
12h	4.35	15.5	15.7	6.72	77.4	70.2	63.9	72.3	13.9	10.7	15.7	16
24h	27.7	23.2	33.8		63.5	68.5	58.6		2.7	3.87	1.88
36h	50	66.7	75		33.3	11.1	25		0	0	0
Figure 2F	Ly6Clo				CD11b+ DC				Interstitial macrophages
12h	3.77	4.49	4.24	2.33	2.67	9.33	4.97	4.91	86.5	75	85.2	86.7
36h	14.9	18.9	18.9		2.13	5.03	5.33		63.8	59.1	55

## Sheet: Figure 3
Figure 3A				Figure 3G
Survival				Day p.i.	PbA-infected, untreated																					PbA-infected, IMP treated
Day post-PbA infection	PbA-infected CBA	PbA-infected CBA + IMP treatment D3		4	1	1	1	1	1	1	1	1	1	1	1	1	1	1	1	1	1	1	1	1	1	1	1	1	1	1	1	1	1	1	1	1	1	1	1	1	1	1	1	1	1	1	1	1	1
8	1	1		5	3.5	4	3.5	5	4.4	5.5	4.1	3.3	1	3.4	3	3.6	1	2.8	5	5.3	4	3.5	5	5.3	4	5.4	3	3.7	3.2	4.6	5.4	6.5	3.9	3.7	4.1	2.2	2.5	3	2.9	4	4.5	3.5	5	5.5	4.6	4.8	3.2	3	3.9
8	1	1		6	4.9	2	4	4.9	5	2	4.5															4.4	3.1	4.5	5	4.5	4.7	4.6
8	1	1		7															7.5	6.2			7.5	6.2																5	5.5	4.9	6	6.2	3.9		9	4.5	4.6
8	1	1		8	4.3	2.7																				4.4	3.3	5.6	4.1	5	5.5	5.7
8	1	1		9																																				6.5	5.5	5.3	5.6	5	5.4	5.7	5.1	5.9
8	1	1		10																										7	8	9
8	1	1		14																						51.56	67.19	30.77	38.96	23	25	27
8	1	1		20																						14.3	28.6	37.5	28
8	1			22																						0	0	0	0	0	0	0
8	1			26
8	1			27
8	1
8	1
9	1	1
9	1	1
9	1	1
9	1	1
9	1	1
9		1
9		1
9		1
10	1	1
10		1
10		1
10		1
11	1	1
15	1
34		0
34		0
34		0
34		0
34		0
34		0
34		0
34		0
34		0
34		0
34		0
34		0
34		0
34		0
34		0
34		0
34		0
Figure 3B
Cumulative incidence of CM
No treatment	IMP treatment
100	57
100	43
100	50
100	33
Figure 3C
Clinical signs
Untreated	IMP treated
3	4
4	3
2	2
3	3
3	4
4	2
4	1
3	4
2	2
2	2
3	2
4	1
2	4
2	4
2	1
2	1
2	1
2	1
2	1
2	1
2	1
	1
	1
	1
	1
	1
	1
	1
	1
	1
	1
	1
	1
	1
	1
	1
	1
	1
Figure 3D
# of Ly6Clo monocytes
mock	PbA	PbA, IMP treated
30300	374000	132000
144000	362000	26600
160000	242000	56400
44800	1030000	360000
47600	829000
14800	1030000
16200
19300
Figure 3E
Cell numbers in lung	mock						PbA-infected					PbA-infected, IMP treated
Interstitial macrophages	125000	151000	134000	36900	148000	102000	686000	1110000	932000	1500000	1930000	735000	1200000	989000
Ly6Clo monocytes	19800	20200	18900	89600	75400	55900	1200000	1230000	973000	1210000	1470000	453000	924000	898000
[truncated: 13 more columns]

## Sheet: Figure 4
Fgiure 4A						Figure 4B						Figure 4C						Figure 4D
Day post-PbA infection	PbA	PbA + IMP	PbA + Art	PbA + IMP + Art		Treatment	None	IMP	Artesunate	Combination		Score d8 p.i.	PbA	PbA + IMP	PbA + Art	PbA + combo		Day post-PbA infection	PbA-infected CBA	PbA-infected CBA + IMP	PbA-infected CBA + IMP + chloroquine
7	1	1	1				100	86	29	14			4	4	2	4		7
8	1	1	1	1			100	83	17	0			4	4	2	2		8	1	1	1
8	1	1					100	100	100	25			4	4	4	1		8	1	1
8	1												2	4	2	1		8	1	1
9	1	1											2	2	2	2		8
9	1	1											4	2	3	2		8
9		1											4	4	4	1		9	1	1
10	1												4	4	2	2		9	1	1
22		0	0	0									4	3	1	2		9	1
22			0	0									2	3	1	1		10		1	0
22			0	0									3	4	1	1		21		0	0
22			0	0									3	2	1	1		21			0
22			0	0									4	3	4	1		21			0
22				0									4	4	3	3		21			0
7	1												4	3	3	4		21			0
7	1															3
8	1	1	1
8	1	1
8	1	1
9		1
9		1
22		0	0	0
22			0	0
22			0	0
22			0	0
22			0	0
22				0
7	1	1		1
7	1
7	1
7
8	1	1	1
8	1	1	1
8	1		1
8	1		1
8	1
8	1
8	1
8	1
8
9		1	1
9		1
22				0
22				0
22				0
Figure 4E
Parasitaemia
Day p.i.	PbA-infected, untreated																							PbA-infected, IMP-treated																		PbA-infected, Artesunate treated
4	1	1	1	1	1	1	1	1	1	1	1	1	1	1	1	1	1	1	1	1	1	1	1	1	1	1	1	1	1	1	1	1	1	1	1	1	1	1	1	1	1	1	1	1	1	1	1	1	1
7	5	5.3	4	3.5	4.6	5.1	5.5	4.9	5.4	4.2	3.9	4.6	5.1	5.2	4.1	3.4	4.9	5.4	3.9	3.6	5.2	4.1	3.4	5	5.3	4	3.5	4.6	5.1	4.3	5.1	5.6	4.3	3.5	4.5	5.2	3.2	3	3.9	4.1	4.2	5	5.3	4	3.5	4.6	5.1	4.9	4.9
9	8							7.6																7.5							7.2						9	4.5	4.6	4.7	6	4.6	4.1	4.5	4.7	4.4			4.7
10																								10							11						12	10.5	9.5	11.2	10.7	2	1.4	0.7	2.5	1			1.9
14																								15							16						17	15.5	14.5	16.2	15.7	1	0.4	0	0.5	0.2			0.9
18																								4							3						2	2.5	1.5	4.5	3	0	0	0	0	0			0
21																								0							0						0	0	0	0	0	0	0	0	0	0			0
[truncated: 27 more columns]

## Sheet: Figure 5
Figure 5B
% vessels with sequestration
Non- infected	PbA	PbA + IMP	PbA + Art	PbA + Combo
22	73	36	23	25
0	83	17	33	29
0	80	14	0	0
10	85	64	30	17
0	80	83	20	20
0	78	75	55	30
		69	65	53
			62	60
Figure 5C
# of cells/brain
	mock									PbA-infected							PbA-infected, IMP-treated					PbA-infected, Art treated							PbA-infected, combination treated
Ly6Chi/int	4870	4760	4410	3840	5370	6140	6830	14600	11500	228000	113000	168000	142000	46400	109000	266000	230000	158000	105000	140000	137000	51400	36200	31600	184000	68000	39500	151000	99000	135000	79300	23600	26600	223000	44000
Ly6Clo monocytes	2370	2890	1870	20500	30000	16200	30900	91700	63600	668000	565000	1190000	1010000	147000	322000	636000	639000	928000	734000	314000	396000	401000	374000	368000	447000	286000	174000	299000	309000	316000	182000	264000	310000	653000	136000

## Sheet: Figure 6
Figure 6B
	mock						PbA-infected					PbA-infected, Art treated									PbA-infected, combination treated
Interstitial macrophages	125000	151000	134000	36900	148000	102000	686000	1110000	932000	1500000	1930000	1720000	1550000	1450000	880000	1410000	1610000	1500000	1200000	1570000	682000	957000	319000	750000	1170000	960000	471000	2130000
Ly6Clo monocytes	19800	20200	18900	89600	75400	55900	1200000	1230000	973000	1210000	1470000	1360000	985000	861000	902000	1110000	1130000	1110000	915000	1360000	835000	479000	782000	622000	919000	722000	427000	1140000
